# Supplementary material for: The projection of Chinese University online image and social media engagement based on Bayesian model
Source: PLoS One. 2024 Apr 16;19(4):e0300625. doi: 10.1371/journal.pone.0300625 (PMC11020415; doi:10.1371/journal.pone.0300625)
Supplement: S1 Data — (XLSX) [file pone.0300625.s001.xlsx]

## Sheet: average value
Variable	Level	Average number of forwarding	Average number of comments	Average likes
Destination Projection Image	School buildings	5.04496	8	112
	School Natural Landscape	6	13	133
	School History and Culture	5	12	142
	School Historical Cultural and Creative Products	12	15	213
	Student activities	58	52	313
	School facilities and services	7	27.5921	184.85
Interactive Strategy	Not Have	3	5	143
	Cooperate	12	26	156
	Contribute	43	55	212
	Enter Oneself for An Examination	78.1061	88.3042	319.658
Mention others	Have	36.4258	38	211
	Not Have	4	10.3162	144.559
Emotion	Positive Emotions	21.6416	25	223
	Negative Emotions	0	0	0
	Emotionless	3	9.8996	93.568
Season	Spring（March-May）	15	20	169
	Summer（June-August）	9	14	152
	Autumn（September-October）	16	21	173
	Winter（December-February）	10.2972	15.2972	152.513
Date	Midweek	14.2999	20	175
	Weekend	8.11508	10.4851	117.91
Time	8:00—11:59	8	12	63
	12:00—13:59	18	23	291
	14:00—17:59	12	18	130
	18:00—22:59	20.0447	25	306
	23:00—7:59	5	9.52326	63.9302

## Sheet: cpt
A:
Spring Summer Fall Winter
0.269279 0.216686 0.295644 0.218391
B:
Midweek Weekend
0.777594 0.222406
E:
H L C K H J
0.310625 0.689375 T1 BU YES Positive
0.812478 0.187522 T1 BU YES Negative
0.75652 0.24348 T1 BU YES no
0.773129 0.226871 T1 BU NO Positive
0.550507 0.449493 T1 BU NO Negative
0.0629721 0.937028 T1 BU NO no
0.482603 0.517397 T1 NL YES Positive
0.823738 0.176262 T1 NL YES Negative
0.310192 0.689807 T1 NL YES no
0.53977 0.46023 T1 NL NO Positive
0.881563 0.118437 T1 NL NO Negative
0.122559 0.877441 T1 NL NO no
0.0277729 0.972227 T1 HC YES Positive
0.409896 0.590103 T1 HC YES Negative
0.513114 0.486886 T1 HC YES no
0.634499 0.365501 T1 HC NO Positive
0.509648 0.490352 T1 HC NO Negative
0.715475 0.284525 T1 HC NO no
0.298197 0.701803 T1 CC YES Positive
0.265511 0.734489 T1 CC YES Negative
0.147231 0.852769 T1 CC YES no
0.783836 0.216164 T1 CC NO Positive
0.449826 0.550174 T1 CC NO Negative
0.259668 0.740332 T1 CC NO no
0.42961 0.57039 T1 SA YES Positive
0.118747 0.881253 T1 SA YES Negative
0.973907 0.0260934 T1 SA YES no
0.558381 0.441619 T1 SA NO Positive
0.0799934 0.920007 T1 SA NO Negative
0.384675 0.615326 T1 SA NO no
0.411702 0.588298 T1 SF YES Positive
0.321757 0.678243 T1 SF YES Negative
0.94666 0.0533402 T1 SF YES no
0.79605 0.20395 T1 SF NO Positive
0.409472 0.590528 T1 SF NO Negative
0.858993 0.141007 T1 SF NO no
0.603073 0.396927 T2 BU YES Positive
0.488568 0.511432 T2 BU YES Negative
0.818472 0.181528 T2 BU YES no
0.52709 0.47291 T2 BU NO Positive
0.270921 0.729079 T2 BU NO Negative
0.35753 0.64247 T2 BU NO no
0.438888 0.561112 T2 NL YES Positive
0.00394805 0.996052 T2 NL YES Negative
0.672633 0.327367 T2 NL YES no
0.396381 0.603619 T2 NL NO Positive
0.740234 0.259766 T2 NL NO Negative
0.534561 0.465439 T2 NL NO no
0.481726 0.518274 T2 HC YES Positive
0.197391 0.802609 T2 HC YES Negative
0.982051 0.0179488 T2 HC YES no
0.41696 0.58304 T2 HC NO Positive
0.018939 0.981061 T2 HC NO Negative
0.627926 0.372074 T2 HC NO no
0.198798 0.801202 T2 CC YES Positive
0.721865 0.278135 T2 CC YES Negative
0.121227 0.878773 T2 CC YES no
0.372221 0.627779 T2 CC NO Positive
0.358712 0.641288 T2 CC NO Negative
0.598137 0.401863 T2 CC NO no
0.237803 0.762197 T2 SA YES Positive
0.749825 0.250175 T2 SA YES Negative
0.348983 0.651017 T2 SA YES no
0.177131 0.822869 T2 SA NO Positive
0.596246 0.403754 T2 SA NO Negative
0.5539 0.4461 T2 SA NO no
0.778037 0.221963 T2 SF YES Positive
0.816601 0.183398 T2 SF YES Negative
0.446884 0.553116 T2 SF YES no
0.916452 0.0835475 T2 SF NO Positive
0.944717 0.0552825 T2 SF NO Negative
0.514404 0.485596 T2 SF NO no
0.83406 0.165939 T3 BU YES Positive
0.501422 0.498578 T3 BU YES Negative
0.878077 0.121923 T3 BU YES no
0.811256 0.188744 T3 BU NO Positive
0.141837 0.858163 T3 BU NO Negative
0.584383 0.415617 T3 BU NO no
0.34823 0.65177 T3 NL YES Positive
0.843405 0.156595 T3 NL YES Negative
0.260255 0.739745 T3 NL YES no
0.587567 0.412433 T3 NL NO Positive
0.647779 0.352221 T3 NL NO Negative
0.0655497 0.93445 T3 NL NO no
0.0131345 0.986865 T3 HC YES Positive
0.864341 0.135659 T3 HC YES Negative
0.523538 0.476462 T3 HC YES no
0.627766 0.372234 T3 HC NO Positive
0.304751 0.695249 T3 HC NO Negative
0.939473 0.0605266 T3 HC NO no
0.203125 0.796875 T3 CC YES Positive
0.593921 0.406079 T3 CC YES Negative
0.417321 0.582679 T3 CC YES no
0.618171 0.381829 T3 CC NO Positive
0.88298 0.11702 T3 CC NO Negative
0.62214 0.37786 T3 CC NO no
0.583811 0.416189 T3 SA YES Positive
0.477381 0.522619 T3 SA YES Negative
0.340459 0.659541 T3 SA YES no
0.6452 0.3548 T3 SA NO Positive
0.484327 0.515673 T3 SA NO Negative
0.583702 0.416298 T3 SA NO no
0.492845 0.507155 T3 SF YES Positive
0.140454 0.859546 T3 SF YES Negative
0.581578 0.418422 T3 SF YES no
0.0184019 0.981598 T3 SF NO Positive
0.1853 0.8147 T3 SF NO Negative
0.966607 0.0333926 T3 SF NO no
0.527738 0.472262 T4 BU YES Positive
0.8145 0.1855 T4 BU YES Negative
0.611994 0.388006 T4 BU YES no
0.726499 0.273501 T4 BU NO Positive
0.35664 0.64336 T4 BU NO Negative
0.600784 0.399216 T4 BU NO no
0.486514 0.513486 T4 NL YES Positive
0.418786 0.581214 T4 NL YES Negative
0.541153 0.458847 T4 NL YES no
0.517258 0.482742 T4 NL NO Positive
0.386687 0.613313 T4 NL NO Negative
0.899459 0.100541 T4 NL NO no
0.411145 0.588856 T4 HC YES Positive
0.322191 0.677809 T4 HC YES Negative
0.226924 0.773076 T4 HC YES no
0.150143 0.849857 T4 HC NO Positive
0.687846 0.312154 T4 HC NO Negative
0.397529 0.602471 T4 HC NO no
0.202288 0.797712 T4 CC YES Positive
0.958172 0.0418285 T4 CC YES Negative
0.571535 0.428465 T4 CC YES no
0.62332 0.37668 T4 CC NO Positive
0.365749 0.634251 T4 CC NO Negative
0.336999 0.663001 T4 CC NO no
0.387653 0.612347 T4 SA YES Positive
0.389887 0.610113 T4 SA YES Negative
0.471769 0.528231 T4 SA YES no
0.113525 0.886475 T4 SA NO Positive
0.738676 0.261324 T4 SA NO Negative
0.395762 0.604238 T4 SA NO no
0.737112 0.262888 T4 SF YES Positive
0.365634 0.634366 T4 SF YES Negative
0.2815 0.7185 T4 SF YES no
0.551191 0.448809 T4 SF NO Positive
0.712828 0.287172 T4 SF NO Negative
0.297151 0.702849 T4 SF NO no
0.35174 0.64826 T5 BU YES Positive
0.354778 0.645222 T5 BU YES Negative
0.468414 0.531586 T5 BU YES no
0.215926 0.784074 T5 BU NO Positive
0.0764721 0.923528 T5 BU NO Negative
0.626217 0.373783 T5 BU NO no
0.773368 0.226632 T5 NL YES Positive
0.474337 0.525663 T5 NL YES Negative
0.574928 0.425072 T5 NL YES no
0.855306 0.144694 T5 NL NO Positive
0.657277 0.342723 T5 NL NO Negative
0.403234 0.596766 T5 NL NO no
0.723063 0.276937 T5 HC YES Positive
0.610958 0.389042 T5 HC YES Negative
0.714389 0.285611 T5 HC YES no
0.896882 0.103118 T5 HC NO Positive
0.377614 0.622386 T5 HC NO Negative
0.476304 0.523696 T5 HC NO no
0.331376 0.668624 T5 CC YES Positive
0.252504 0.747496 T5 CC YES Negative
0.491265 0.508735 T5 CC YES no
0.902756 0.0972444 T5 CC NO Positive
0.373446 0.626554 T5 CC NO Negative
0.604423 0.395577 T5 CC NO no
0.568243 0.431757 T5 SA YES Positive
0.545269 0.454731 T5 SA YES Negative
0.805918 0.194082 T5 SA YES no
0.926572 0.073428 T5 SA NO Positive
0.204454 0.795546 T5 SA NO Negative
0.874708 0.125292 T5 SA NO no
0.916909 0.083091 T5 SF YES Positive
0.764496 0.235504 T5 SF YES Negative
0.109259 0.890741 T5 SF YES no
0.179075 0.820925 T5 SF NO Positive
0.606823 0.393177 T5 SF NO Negative
0.222767 0.777233 T5 SF NO no
D:
H L H G
0.209312 0.790688 YES NO
0.201394 0.798606 YES CG
0.773645 0.226355 YES TG
0.439043 0.560957 YES AG
0.97378 0.0262203 NO NO
0.620087 0.379912 NO CG
0.311075 0.688925 NO TG
0.705051 0.294949 NO AG
J:
Positive Negative no K
0.505285 0.0508476 0.443868 BU
0.505607 0.0508472 0.443546 NL
0.505422 0.050847 0.443731 HC
0.5048 0.0508471 0.444353 CC
0.505593 0.0508472 0.44356 SA
0.505135 0.0508473 0.444017 SF
C:
T1 T2 T3 T4 T5
0.302477 0.111717 0.31676 0.201999 0.0670471
F:
H L A C G
0.595116 0.404884 Spring T1 NO
0.279647 0.720353 Spring T1 CG
0.471627 0.528373 Spring T1 TG
0.17557 0.82443 Spring T1 AG
0.374855 0.625145 Spring T2 NO
0.296562 0.703438 Spring T2 CG
0.524268 0.475732 Spring T2 TG
0.77953 0.22047 Spring T2 AG
0.36587 0.63413 Spring T3 NO
0.403183 0.596817 Spring T3 CG
0.204833 0.795167 Spring T3 TG
0.669305 0.330695 Spring T3 AG
0.275436 0.724564 Spring T4 NO
0.29738 0.70262 Spring T4 CG
0.765572 0.234428 Spring T4 TG
0.831764 0.168236 Spring T4 AG
0.418057 0.581943 Spring T5 NO
0.550811 0.449189 Spring T5 CG
0.262277 0.737723 Spring T5 TG
0.429918 0.570082 Spring T5 AG
0.117526 0.882474 Summer T1 NO
0.695738 0.304262 Summer T1 CG
0.418588 0.581412 Summer T1 TG
0.653007 0.346993 Summer T1 AG
0.818474 0.181526 Summer T2 NO
0.735394 0.264606 Summer T2 CG
0.470662 0.529338 Summer T2 TG
0.857487 0.142513 Summer T2 AG
0.340869 0.659131 Summer T3 NO
0.509845 0.490155 Summer T3 CG
0.840438 0.159562 Summer T3 TG
0.657157 0.342843 Summer T3 AG
0.896335 0.103665 Summer T4 NO
0.565991 0.434009 Summer T4 CG
0.351433 0.648567 Summer T4 TG
0.824552 0.175448 Summer T4 AG
0.853669 0.146331 Summer T5 NO
0.961322 0.038678 Summer T5 CG
0.107511 0.892489 Summer T5 TG
0.308689 0.691311 Summer T5 AG
0.210656 0.789344 Fall T1 NO
0.707503 0.292497 Fall T1 CG
0.515261 0.484739 Fall T1 TG
0.380424 0.619576 Fall T1 AG
0.478473 0.521527 Fall T2 NO
0.505637 0.494363 Fall T2 CG
0.205297 0.794703 Fall T2 TG
0.373941 0.626059 Fall T2 AG
0.659139 0.340861 Fall T3 NO
0.132027 0.867973 Fall T3 CG
0.644198 0.355802 Fall T3 TG
0.537643 0.462357 Fall T3 AG
0.643777 0.356223 Fall T4 NO
0.254338 0.745662 Fall T4 CG
0.312981 0.687019 Fall T4 TG
0.229875 0.770125 Fall T4 AG
0.764973 0.235027 Fall T5 NO
0.322949 0.677051 Fall T5 CG
0.60015 0.39985 Fall T5 TG
0.541417 0.458583 Fall T5 AG
0.180985 0.819015 Winter T1 NO
0.364398 0.635602 Winter T1 CG
0.217773 0.782227 Winter T1 TG
0.892233 0.107767 Winter T1 AG
0.484629 0.515371 Winter T2 NO
0.620504 0.379496 Winter T2 CG
0.671261 0.328739 Winter T2 TG
0.412165 0.587835 Winter T2 AG
0.211743 0.788257 Winter T3 NO
0.581028 0.418972 Winter T3 CG
0.497628 0.502372 Winter T3 TG
0.219338 0.780662 Winter T3 AG
0.88028 0.11972 Winter T4 NO
0.431994 0.568006 Winter T4 CG
0.569833 0.430167 Winter T4 TG
0.451303 0.548697 Winter T4 AG
0.414866 0.585134 Winter T5 NO
0.733309 0.266691 Winter T5 CG
0.35555 0.64445 Winter T5 TG
0.0586065 0.941393 Winter T5 AG
G:
NO CG TG AG K
0.67 0.1168 BU
0.6982 0.1213 NL
0.7122 0.1155 HC
0.6542 0.1533 CC
0.697 0.121 SA
0.7117 0.1204 SF
H:
YES NO K
0.277373 0.722627 BU
0.277521 0.722479 NL
0.277286 0.722714 HC
0.276973 0.723027 CC
0.277319 0.722681 SA
0.277373 0.722627 SF
K:
BU NL HC CC SA SF A B
0.496369 0.128933 0.269462 0.0137735 0.0585753 0.0328875 Spring Midweek
0.381974 0.110867 0.0905745 0.0453289 0.148689 0.222567 Spring Weekend
0.11703 0.260651 0.15121 0.20216 0.0601658 0.208783 Summer Midweek
0.0586743 0.332423 0.139745 0.174943 0.06126 0.232954 Summer Weekend
0.222761 0.00698817 0.199435 0.178467 0.0840761 0.308272 Fall Midweek
0.0919331 0.0756934 0.327168 0.37067 0.053792 0.0807429 Fall Weekend
0.17262 0.275743 0.174608 0.0830097 0.0767578 0.217262 Winter Midweek
0.106231 0.308504 0.192368 0.10977 0.0173947 0.265732 Winter Weekend

## Sheet: Bayesian probability
Variables	Levels	Original probability（%）	Posterior probability（%）
			Retweets = high	Comments = high	Likes Volume-High
Projecting an image of a destination	BU	0.24109	56.4	60.2	44.7
	NL	0.16197	56.8	45	45.4
	HC	0.20042	56.9	47.8	45.7
	CC	0.13292	56.5	43.1	48.1
	SA	0.071005	56.7	49.9	45.8
	SF	0.1926	56.9	57.1	42.9
Interactive guidance	NO	0.69087	59.2	51.7	44.9
	CG	0.093007	41.1	51.9	45
	TG	0.12311	54.2	51.3	47.2
	AG	0.093007	57.2	51.9	52.3
Reference to others	YES	0.27732	29.9	48.6	45.9
	NO	0.72268	83.4	54.8	45.9
Emotional	Positive	0.50529	56.7	50.2	45.9
	Negative	0.050847	56.7	49.8	45.9
	no	0.44386	56.7	53.6	45.9
Season	Spring	0.26928	68.6	54.5	42.8
	Summer	0.21669	56.7	49.5	51.4
	Fall	0.29564	56.7	51.7	48.4
	Winter	0.21839	56.7	50.8	40.8
Date	Midweek	0.77759	56.7	52	45.9
	Weekend	0.22241	56.7	50.4	45.9
Time frame	T1	0.30248	56.7	50.5	34.3
	T2	0.11172	56.7	56.3	52.2
	T3	0.31676	56.7	53.6	43.7
	T4	0.202	56.7	48.2	59.9
	T5	0.067047	56.7	54.7	55.7
**2070** Some node(s) (e.g. G) don't have complete conditional probability tables (CPTs) (missing entries will be taken as uniform probabilities).
**2070** Some node(s) (e.g. G) don't have complete conditional probability tables (CPTs) (missing entries will be taken as uniform probabilities).
**2070** Some node(s) (e.g. G) don't have complete conditional probability tables (CPTs) (missing entries will be taken as uniform probabilities).
**2070** Some node(s) (e.g. G) don't have complete conditional probability tables (CPTs) (missing entries will be taken as uniform probabilities).
-------------------------------------------------------------------------
Sensitivity of 'Season' to a finding at another node:
Node Mutual Percent Variance of
Projecting an image of a 0.19492 9.81 0.0178616
number of likes 0.00483 0.243 0.0003735
number of comments 0.00044 0.0223 0.0000367
Interactive guidance 0.00015 0.0075 0.0000141
Retweets 0.00000 5.29e-05 0.0000001
Reference to others 0.00000 0 0.0000000
Time frame 0.00000 0 0.0000000
Emotional representation 0.00000 0 0.0000000
Date 0.00000 0 0.0000000

## Sheet: Data that Tsinghua still lacks
Analysis of the Differences in the Number of Official Blog Referrals and Comments in a University under Different Factors									Number of Forwards		Number of comments		Number of likes
Variable	Level	Number of Weibo accounts	Average forwarding volume	Comment Average	Average likes	Number of Forwards	Number of comments	Number of likes	High>10	Low	High＞15	Low	High>160	Low
Destination Projection Image	School buildings	1290	5.04496	8	112	6508	10320	144480	115	1175	117	1173	128	1162
	School Natural Landscape	809	6	13	133	4854	10517	107597	196	613	201	608	215	594
	School History and Culture	3043	5	12	142	15215	36516	432106	1123	1920	1175	1868	1193	1850
	School Historical Cultural and Creative Products	93	12	15	213	1116	1395	19809	68	25	71	22	79	14
	Student activities	944	58	52	313	54752	49088	295472	942	2	938	6	944	0
	School facilities and services	353	7	27.5921	184.85	2471	9740	65252	254	99	256	97	263	90
Interactive Strategy	Not Have	4655	3	5	143	13965	23275	665665	784	3871	855	3800	867	3788
	Cooperate	795	12	26	156	9540	20670	124020	126	669	133	662	138	657
	Contribute	658	43	55	212	28294	36190	139496	233	425	251	407	263	395
	Enter Oneself for An Examination	424	78.1061	88.3042	319.658	33117	37441	135535	398	26	391	33	413	11
Mention others	Have	1813	36.4258	38	211	66040	68894	382543	988	825	1025	788	1113	700
	Not Have	4719	4	10.3162	144.559	18876	48682	682173	694	4025	755.04	3963.96	883	3836
Positive Emotions		3504	21.6416	25	223	75832	87600	781392	1892	1612	1887	1617	1914	1590
Negative Emotions		0	#DIV/0!	#DIV/0!	#DIV/0!	0		0	0	0	0	0	0	0
Emotionless		3028	3	9.8996	93.568	9084	29976	283324	581	2447	603	2425	621	2407
Season	Spring（March-May）	1769	15	20	169	26535	35380	298961	378	1391	343	1426	298	1471
	Summer（June-August）	1398	9	14	152	12582	19572	212496	391.44	1006.56	223.68	1174.32	181.74	1216.26
	Autumn（September-October）	1955	16	21	173	31280	41055	338215	547.4	1407.6	312.8	1642.2	254.15	1700.85
	Winter（December-February）	1410	10.2972	15.2972	152.513	14519	21569	215044	394.8	1015.2	225.6	1184.4	183.3	1226.7
Date	Midweek	5159	14.2999	20	175	73773	103180	902825	1218	3941	1164	3995	1381	3778
	Weekend	1373	8.11508	10.4851	117.91	11142	14396	161891	411	962	326	1047	221	1152
Time	8:00—11:59	2110	8	12	63	16880	25320	132930	185	1925	228	1882	274	1836
	12:00—13:59	736	18	23	291	13248	16928	214176	298	438	255	481	302	434
	14:00—17:59	2213	12	18	130	26556	39834	287690	224	1989	254	1959	288	1925
	18:00—22:59	1387	20.0447	25	306	27802	34675	424422	285	1102	286	1101	216	1171
	23:00—7:59	86	5	9.52326	63.9302	430	819	5498	8	78	14	72	11	75

## Sheet: Tsinghua Data(2)
Variable	Level	Image projection of online media
		School buildings	School Natural Landscape	School History and Culture	School Historical Cultural and Creative Products	Student activities	School facilities and services	statistics
Interactive Strategy	Not Have	1024	552	2416	58	509	96	S
	Cooperate	118	89	239	17	236	96
	Contribute	89	147	254	5	86	77
	Enter Oneself for An Examination	59	21	134	13	113	84
Mention others	@ Mentions others	257	215	863	18	362	98	6532
	Not Have	1033	594	2180	75	582	255
Negative Emotions	Positive Emotions	628	386	1796	33	475	186	6532
	Negative Emotions	0	0	0	0	0	0
	Not Have	662	423	1247	60	469	167
Season	Spring（March-May）	417	209	715	26	293	109	6532
	Summer（June-August）	193	179	771	20	172	63
	Autumn（September-October）	462	230	798	28	315	122
	Autumn（September-October）	218	191	759	19	164	59
Date	Midweek	1020	601	2360	79	812	287	6532
	Weekend	270	208	683	14	132	66
Time	8:00—11:59	512	321	690	0	459	128	6532	2110
	12:00—13:59	214	69	271	17	122	43		736
	14:00—17:59	350	271	1165	63	248	116		2213
	18:00—22:59	199	145	858	10	112	63		1387
	23:00—7:59	15	3	59	3	3	3		86
Summarize		1290	809	3043	93	944	353	32660
