# Supplementary material for: The projection of Chinese University online image and social media engagement based on Bayesian model
Source: PLoS One. 2024 Apr 16;19(4):e0300625. doi: 10.1371/journal.pone.0300625 (PMC11020415; doi:10.1371/journal.pone.0300625)
Supplement: S2 Data — (XLSX) [file pone.0300625.s002.xlsx]

## Sheet: sheet1
Variable	Level	Number of Weibo accounts	Number of Forwards		Number of comments		Number of likes
			High＞10	Low	High＞15	Low	High>160	Low
Destination Projection Image	School buildings	1290	115	1175	117	1173	128	1162
	School Natural Landscape	809	196	613	201	608	215	594
	School History and Culture	3043	1123	1920	1175	1868	1193	1850
	School Historical Cultural and Creative Products	93	68	25	71	22	79	14
	Student activities	944	942	2	938	6	944	0
	School facilities and services	353	254	99	256	97	263	90
Interactive Strategy	Not Have	4655	784	3871	855	3800	867	3788
	Cooperate	795	126	669	133	662	138	657
	Contribute	658	233	425	251	407	263	395
	Enter Oneself for An Examination	424	398	26	391	33	413	11
Mention others	Have	1813	988	825	1025	788	1113	700
	Not Have	4719	694	4025	755.04	3963.96	883	3836
Emotion	Positive Emotions	3504	1892	1612	1887	1617	1914	1590
	Negative Emotions	0	0	0	0	0	0	0
	Emotionless	3028	581	2447	603	2425	621	2407
Season	Spring（March-May）	1769	378	1391	343	1426	298	1471
	Summer（June-August）	1398	391.44	1006.56	223.68	1174.32	181.74	1216.26
	Autumn（September-October）	1955	547.4	1407.6	312.8	1642.2	254.15	1700.85
	Winter（December-February）	1410	394.8	1015.2	225.6	1184.4	183.3	1226.7
Date	Midweek	5159	1218	3941	1164	3995	1381	3778
	Weekend	1373	411	962	326	1047	221	1152
Time	8:00—11:59	2110	185	1925	228	1882	274	1836
	12:00—13:59	736	298	438	255	481	302	434
	14:00—17:59	2213	224	1989	254	1959	288	1925
	18:00—22:59	1387	285	1102	286	1101	216	1171
	23:00—7:59	86	8	78	14	72	11	75
